# Supplementary material for: Design, Synthesis, and Study of Protective Activity Against Stroke for Novel Water-Soluble Aldehyde Dehydrogenase 2 Activators
Source: Molecules. 2025 Jul 10;30(14):2924. doi: 10.3390/molecules30142924 (PMC12301025; doi:10.3390/molecules30142924)
Supplement: Supplementary file 1 [file molecules-30-02924-s001.zip]

Archive with 1 entries (1 files):
- molecules-3638709-supplementary.pdf
